# Supplementary material for: Human In Vitro Models of Epilepsy Using Embryonic and Induced Pluripotent Stem Cells
Source: Cells. 2022 Dec 7;11(24):3957. doi: 10.3390/cells11243957 (PMC9776452; doi:10.3390/cells11243957)
Supplement: Supplementary file 1 [file cells-11-03957-s001.zip]

Archive with 1 entries (1 files):
- cells-1946586-supplementary.pdf
